# Supplementary material for: Thbs1 induces lethal cardiac atrophy through PERK-ATF4 regulated autophagy
Source: Nat Commun. 2021 Jun 24;12:3928. doi: 10.1038/s41467-021-24215-4 (PMC8225674; doi:10.1038/s41467-021-24215-4)
Supplement: Supplementary file 3 — Source Data [file 41467_2021_24215_MOESM3_ESM.xlsx]

## Sheet: Fig1a
	Figure 1a: Uncropped western blots

## Sheet: Fig1e
	Figure 1e: Uncropped western blots

## Sheet: Fig2b
Figure 2b
Ventricular weight-to-body weight ratio (VW/BW; mg/g)
tTA cont. 4wk	Thbs1 DTG 4wk	tTA cont. 6wk	Thbs1 DTG 6wk	tTA cont. 8wk	Thbs1 DTG 8wk	tTA cont. 12wk	Thbs1 DTG 12 wk
5.21951	4.38424	4.41341	3.29609	4.52915	4.18182	4.6087	3.80392
5.08021	4.79769	4.72393	3.5625	5.88235	3.21782	5.93886	3.91129
5.03448	4.7191	4.4	3.51852	4.51327	3.28283	4.95455	3.15972
5.38889	4.8125	4.34211	3.22581	4.77848	2.59091	5.70957	2.52708
6.70391	4.44444	3.47305	3.5503	4.51883	3.37349	4.96324	2.73063
4.55882	3.42105	4.87437	4.69388	5.74324	1.2973	4.20664
4.94898	3.05556	4.90385	4.26009	4.4	3.10526	3.87755
5.04673	4.94565	5.62162	3.76068	7.42857	4.2878
5.0237	4.07609	5.64516	4.45415	4.52604	3.66379
5.67568	3.89222	5.30303		4.41026	3.23671
5.64417	3.19372	6.00962		4.88889	2.91829
5.60284	2.82051	5.16908		4.97872	3.31522
5.59748	4.73684	5.31532		5.28037	3.73134
5.34884	3.58586	4.73684		4.72868	3.61809
5.44379	4.1573	5.48387		4.85294	3.13131
5.60976	4.91525			5.12195	3.48754
	4.70297			4.54082	3.24873
	4.48276			4.72527	4.4
	4.60123			4.40559	2.95359
	5.5102			4.36137	3.90244
	5.41096			3.9604	4.81482
				4.92891	3.70558
				5.12563	3.53448
				4.7449	3.94834
				4.80198
				4.78261
				4.77011
				4.61255
				5.16484
				4.81618

## Sheet: Fig2c
Figure 2c
	Fractional Shortening (FS, %)
	tTA cont.	Thbs1 DTG
	25.9	19.5
	25.3	27.6
	19.4	33.9
	27.1	23.2
	36.3	33
	28.1	24.4
	33.8	21.2
	33.8	21.1
	29.1	18.3
	35	26.9
	30.3	21.7
	29.8	26.2
	32.4	19.2
	32.7	27
	32.6
	28.8
	26.9
	29.9
	30.6
	27.3
	30.1
	31.7
	30.3
	29
	24.5

## Sheet: Fig2d
Figure 2d
	Lung weight-to-body weight ratio (LW/BW; mg/g)
	tTA cont.	Thbs1 DTG
	6.44295	7.50893
	7.61072	8.2165
	7.52176	9.3199
	7.09251	9.64747
	6.65813	8.27439
		6.59189
		8.18919
		9.02513

## Sheet: Fig2e
Figure 2e
		Survival analysis
		Age (weeks)	tTA cont.	Thbs1 DTG
		3	0
		4	0	1
		5	0	1
		6	0	1
		7	0	1
		8	1	1
		9	0	1
		10	0	1
		11	0	1
		12	0	1
		13	0	1
		14	0	1
		15	0	1
		16	0	1
		8	1
		12	0	1
		4	0	1
		4	0	1
		4	0	1
		4	0	1
		4	0	1
		4	0	1
		9	0	1
		6	0	1
		7	0	1
		15	0	1
		13	0	1
		7	0	1
		9	0	1
		14	0	1
		6	0	1
		6	0	1
		5	0	1
		6	0	1
		9	0	1
		6	0	1
		6	0	1
		7	0	1
		5	0	1
		6	0	1
		3	0	1
		4	0	1
		11	0	1
		4	0	1
		6	0	1
		9	0	1
		8	0	1
		8	0	1
		4	0	1
		5	0	1
		6	0	1
		12	0	1
		11	0	1
		4	0	1
		6	0	1
		6	0	1
		12	0	1
		8	0	1
		6	0	1
		9	0	1
		4	0	1
		4	0	1
		10	0	1
		4	0	1
		4	0	1
		5	0	1
		5	0	1

## Sheet: Fig2g
Figure 2g
		Survival analysis
		Age (weeks)	tTA cont. -dox at 3wk	Thbs1 DTG -dox at 3wk
		24	0	1
		24	0	1
		28	0	1
		32	0	1
		32	0	1
		20	0	1
		16	0	1
		28	0	1
		32	0	1
		20	0	1

## Sheet: Fig2h
Figure 2h
	Ventricular weight-to-body weight ratio (VW/BW; mg/g)
	24 weeks of age following Dox regiment shown in figure 2f
	tTA cont.	Thbs1 DTG
	4.68	4.72973
	5.22267	3.87931
	5.62162	4.22481
	6.25	2.93375
	4.62185	3.73702
	4.58955	3.38542
	4.33962	2.99035
	3.84106
	4.2517
	4.23841

## Sheet: Fig2i
Figure 2i
		Fractional Shortening (FS, %)
		24 weeks of age following Dox regiment shown in figure 2f
		tTA cont.	Thbs1 DTG
		33.5	12.2
		24.2	14.5
		32.7	19.2
		33.6	26.6
		26.5	24.6
		34.1	29.6
		37.8	30.6
		35.3	32.5
		28.3	28.5
		27	27.7
		27.3	15.3
		31	25.3
		30.6	26.6
		28.2	4.26
		31.4	30.7
		29.2	30.6
		33.5	31.3

## Sheet: Fig2k
	Figure 2k: Uncropped western blots

[truncated: 64 more sheets: Fig2l, Fig2m, Fig3a, Fig3b, Fig3c, Fig3d, Fig3e, Fig3g, Fig3h, Fig3i, Fig3j, Fig3k, Fig3l, Fig4a, Fig4b-d, Fig4e-i, Fig 5a, Fig5b, Fig5c, Fig 5d …]
